# Supplementary material for: Evidence of early genomic selection in Holstein Friesian across African and European ecosystems
Source: BMC Genomics. 2025 Jul 1;26:615. doi: 10.1186/s12864-025-11828-y (PMC12211335; doi:10.1186/s12864-025-11828-y)
Supplement: Supplementary file 1 — Supplementary Material 1. Detailed information on samples available in ENA and mean coverages of mapping data. (XLSX format). Supplementary Material 2. Table S1: Distribution of variants in raw.vcf file. Table S2: Summary of high-quality SNPs and SNP distribution on each chromosome (30 HF). Table S3: Summary of SNP types. Table S4: Summary of coding region SNPs. Table S5: Summary of prediction effects of nonsynonymous/missense SNPs (SIFT). SIFT predicts whether an amino acid substitution affects protein function based on sequence homology and the physical properties of amino acids. All variants were collected from three African countries (Egypt, South Africa, and Uganda) and three European countries (Finland, The Netherlands, and Portugal). (DOCX format). Supplementary Material 3. Distribution of variant classes and number of variants in 72 HF cattle samples from six African and European countries and 42 previously published HF genomes from 1000 Bull Project. (DOCX format). Supplementary Material 4. Figure S1: ADMIXTURE and Cross-validation error plot. a. Cross-validation error plot: The optimal cross-validation error (CV) at K = 1 from ADMIXTURE analysis. b. ADMIXTURE plot with K = 1-3: Columns correspond to individual animals. K = 1 indicates the most likely number of clusters.(DOCX format). Supplementary Material 5. This table provides annotations for gene-coding SNPs with diverged allele frequencies across each country. (XLSX format). Supplementary Material 6. Additional information on significant regions (Fst 0.1%) and associated genes. (XLSX format). Supplementary Material 7. Enrichment of QTL traits and categories on significant regions (Fst 0.1%) across each country. (DOCX format). Supplementary Material 8. Additional information on separately significant outliers (top 1% for Fst; top 1% for θπ ratio; XP-EHH > 2) and associated genes. (XLSX format). Supplementary Material 9. Additional information on overlapping significant regions (top 1% for Fst & top 1% f [file 12864_2025_11828_MOESM1_ESM.zip › Additional files/Supplementary Material 1.xlsx]

## Sheet: Sheet1
Accession (ENA)	ID (ENA)	Alias (ENA)	Breed	Mean coverage	Location
PRJEB76602	ERS20246117	4NL2	Holstein Friesian	13.2425	The Netherlands
PRJEB76602	ERS20246122	5SA01	Holstein Frisian	10.1753	South Africa
PRJEB76602	ERS20246123	5SA02	Holstein Friesian	10.4694	South Africa
PRJEB76602	ERS20246124	5SA03	Holstein Friesian	9.6401	South Africa
PRJEB76602	ERS20246125	5SA04	Holstein Friesian	8.8018	South Africa
PRJEB76602	ERS20246126	5SA05	Holstein Friesian	8.4195	South Africa
PRJEB76602	ERS20246127	1EG01	Holstein Frisian	9.8894	Egypt
PRJEB76602	ERS20246128	1EG02	Holstein Friesian	11.2512	Egypt
PRJEB76602	ERS20246129	1EG03	Holstein Friesian	10.1346	Egypt
PRJEB76602	ERS20246130	1EG04	Holstein Friesian	9.3638	Egypt
PRJEB76602	ERS20246131	1EG05	Holstein Friesian	11.3792	Egypt
PRJEB76602	ERS20246132	1PT01	Holstein Frisian	11.0528	Portugal
PRJEB76602	ERS20246133	1PT02	Holstein Frisian	9.1629	Portugal
PRJEB76602	ERS20246134	1PT03	Holstein Frisian	10.6409	Portugal
PRJEB76602	ERS20246135	1PT04	Holstein Frisian	12.2229	Portugal
PRJEB76602	ERS20246136	1PT05	Holstein Frisian	9.5618	Portugal
PRJEB76602	ERS20246137	4FIN1	Holstein Frisian	9.1077	Finland
PRJEB76602	ERS20246138	4FIN2	Holstein Friesian	9.4332	Finland
PRJEB76602	ERS20246139	4FIN3	Holstein Friesian	9.5355	Finland
PRJEB76602	ERS20246140	4FIN4	Holstein Friesian	8.9954	Finland
PRJEB76602	ERS20246141	4FIN5	Holstein Friesian	9.7121	Finland
PRJEB76602	ERS20246142	1UG01	Holstein Frisian	9.4002	Uganda
PRJEB76602	ERS20246143	1UG02	Holstein Friesian	9.9578	Uganda
PRJEB76602	ERS20246144	1UG03	Holstein Friesian	10.034	Uganda
PRJEB76602	ERS20246145	1UG04	Holstein Friesian	9.6288	Uganda
PRJEB76602	ERS20246146	1UG05	Holstein Friesian	10.3826	Uganda
PRJEB76602	ERS20247223	4NL5	Holstein Friesian	12.8478	The Netherlands
PRJEB76602	ERS20247224	4NL1	Holstein Frisian	11.1292	The Netherlands
PRJEB76602	ERS20247225	4NL4	Holstein Friesian	9.7538	The Netherlands
PRJEB76602	ERS20247226	4NL3	Holstein Friesian	9.9256	The Netherlands
average				10.1751
