# Supplementary material for: Evidence of early genomic selection in Holstein Friesian across African and European ecosystems
Source: BMC Genomics. 2025 Jul 1;26:615. doi: 10.1186/s12864-025-11828-y (PMC12211335; doi:10.1186/s12864-025-11828-y)
Supplement: Supplementary file 1 — Supplementary Material 1. Detailed information on samples available in ENA and mean coverages of mapping data. (XLSX format). Supplementary Material 2. Table S1: Distribution of variants in raw.vcf file. Table S2: Summary of high-quality SNPs and SNP distribution on each chromosome (30 HF). Table S3: Summary of SNP types. Table S4: Summary of coding region SNPs. Table S5: Summary of prediction effects of nonsynonymous/missense SNPs (SIFT). SIFT predicts whether an amino acid substitution affects protein function based on sequence homology and the physical properties of amino acids. All variants were collected from three African countries (Egypt, South Africa, and Uganda) and three European countries (Finland, The Netherlands, and Portugal). (DOCX format). Supplementary Material 3. Distribution of variant classes and number of variants in 72 HF cattle samples from six African and European countries and 42 previously published HF genomes from 1000 Bull Project. (DOCX format). Supplementary Material 4. Figure S1: ADMIXTURE and Cross-validation error plot. a. Cross-validation error plot: The optimal cross-validation error (CV) at K = 1 from ADMIXTURE analysis. b. ADMIXTURE plot with K = 1-3: Columns correspond to individual animals. K = 1 indicates the most likely number of clusters.(DOCX format). Supplementary Material 5. This table provides annotations for gene-coding SNPs with diverged allele frequencies across each country. (XLSX format). Supplementary Material 6. Additional information on significant regions (Fst 0.1%) and associated genes. (XLSX format). Supplementary Material 7. Enrichment of QTL traits and categories on significant regions (Fst 0.1%) across each country. (DOCX format). Supplementary Material 8. Additional information on separately significant outliers (top 1% for Fst; top 1% for θπ ratio; XP-EHH > 2) and associated genes. (XLSX format). Supplementary Material 9. Additional information on overlapping significant regions (top 1% for Fst & top 1% f [file 12864_2025_11828_MOESM1_ESM.zip › Additional files/Supplementary Material 5.xlsx]

## Sheet: Sheet3
* Only gene coding variants were annotated.*Dashes (–) indicate that no QTL db have been associated within the gene.
Egypt
CHR_POS_REF_ALT	candidate genes	QTL ID	QTL traits	variant type	SNP	GO annnotation
3_17130868_A/G	PGLYRP4	-	-	missense_variant	rs133539747	antimicrobial humoral immune response mediated by antimicrobial peptide
3_17151680_A/G	PGLYRP3	-	-	missense_variant	rs136747565	immune system process
3_18110068_C/T	LCE3C	-	-	missense_variant	rs382833342	keratinization(differentiate into corneocytes)
3_20147819_G/A	ADAMTSL4	-	-	missense_variant	rs381767375	pigment cell development
3_32210890_C/T	DENND2D	-	-	missense_variant	rs135639352	guanyl-nucleotide exchange factor activity
7_94769667_T/G	SKIC3	-	-	missense_variant	rs43529846	nuclear-transcribed mRNA catabolic process
7_94778564_C/T	ENSBTAG00000053404	-	-	missense_variant	rs876324424	RNA-directed DNA polymerase
7_94778930_C/T	ENSBTAG00000053404	-	-	missense_variant	rs384076046	RNA-directed DNA polymerase
13_73496873_C/T	WAP domain-containing protein	-	-	missense_variant	-	antibacterial humoral response
28_41338111_C/T	LDB3	57121;57061;127039;57141;57161;57226;57194	Pregnancy rate;Respiratory rate;Inseminations per conception;Conception rate;Conception rate;Net merit;Length of productive life	missense_variant	rs109090242	muscle structure development
28_41338130_C/T	LDB3	57121;57061;127039;57141;57161;57226;57195	Pregnancy rate;Respiratory rate;Inseminations per conception;Conception rate;Conception rate;Net merit;Length of productive life	missense_variant	rs42651701	muscle structure development
Finland
CHR_POS_REF_ALT	candidate genes	QTL ID	QTL traits	variant type	SNP	GO
3_117723079_G/A	ASB1	212121	First service conception	missense_variant	rs483062956	protein ubiquitination
11_106220227_A/T	TPRN	237606	Body weight	missense_variant	rs383050229	sensory perception of sound
12_1594750_G/A	TDRD3	-	-	missense_variant	rs443146807	chromatin organization
15_46053049_G/T	OR2AG1G	-	-	missense_variant	-	olfactory receptor activity
15_46053083_T/C	OR2AG1G	-	-	missense_variant	-	olfactory receptor activity
17_44465312_C/T	GOLGA3	-	-	missense_variant,splice_region_variant	rs41839953	Golgi membrane
17_44467127_G/A	GOLGA3	-	-	missense_variant	rs132890555	Golgi membrane
19_7840001_C/G	SCPEP1	-	-	missense_variant	rs210294237	negative regulation of blood pressure
19_52624275_G/A	TBC1D16	180985	Average daily gain	missense_variant	rs210971511	GTPase activator activity
29_27728830_A/C	OR8B3	-	-	missense_variant	rs133061130	sensory perception of smell
29_41604560_A/G	SLC22A10	-	-	missense_variant	rs136013208	transmembrane transporter activity
29_48610837_T/G	CARS1	-	-	missense_variant	rs109325092	cysteinyl-tRNA aminoacylation
Netherlands
CHR_POS_REF_ALT	candidate genes	QTL ID	QTL traits	variant type	SNP	GO
4_28410337_G/A	POLR1F	-	-	missense_variant	rs43710292	DNA-templated transcription initiation
5_99351553_C/G	KLRC1	-	-	missense_variant	rs382414129	positive regulation of natural killer cell mediated cytotoxicity
14_56948970_G/A	ENSBTAG00000008257	-	-	missense_variant	rs135494715	cytoplasmic translation
16_79120985_C/G	ZNF281	-	-	missense_variant	-	Zinc finger protein 281
18_59524815_T/C	ENSBTAG00000050562	-	-	missense_variant	rs461340992	regulation of transcription by RNA polymerase
18_60380323_C/A	ENSBTAG00000045581	-	-	missense_variant	rs384577200	regulation of transcription by RNA polymerase II
18_61011014_G/A	MGC157082	-	-	missense_variant	rs43361363	L-ornithine transmembrane transport
18_61069128_C/T	LOC104968422	-	-	missense_variant	rs384636075	L-ornithine transmembrane transport
18_61868466_T/C	EPN1	-	-	missense_variant	rs383407479	plasma membrane
20_64064465_G/A	SEMA5A	176128; 56192	Milk protein percentage; Subcutaneous fat thickness	missense_variant	rs43012959	positive regulation of cell migration
22_50135874_C/T	SLC38A3	125176; 96074	Milk protein percentage;Liver abscess	missense_variant	rs210018852	positive regulation of transcription from RNA polymerase II promoter in response to acidic pH
24_41136318_G/A	MTCL1	-	-	missense_variant	rs469864609	regulation of autophagy
Portugal
CHR_POS_REF_ALT	candidate genes	QTL ID	QTL traits	variant type	SNP	GO annnotation
3_9077400_C/A	CD84	-	-	missense_variant	rs133959702	T/macrophage cell activation
3_9116882_G/A	CD84	-	-	missense_variant	rs209735904	T/macrophage cell activation
3_9117773_A/G	CD84	-	-	missense_variant	rs134151223	T/macrophage cell activation
3_9252428_C/T	ENSBTAG00000015741	-	-	missense_variant	rs136802223	positive regulation of transcription by RNA polymerase II
8_63315651_C/T	TBC1D2	127027;122376;57134;57093;57237;214821;140387;214737;57084;127043;57173;127061;57206	First service conception;Pregnancy rate;Pregnancy rate;Early embryonic survival;Net merit;Milk protein percentage;Milk protein percentage;Milk protein percentage;Fertilization rate;Inseminations per conception;Conception rate;Calving to conception interval;Length of productive life	missense_variant	rs209720789	positive regulation of GTPase activity
9_65186067_A/G	CEP162	-	-	missense_variant	rs209705709	cilium assembly (microtubule, retinal development)
9_65186163_A/G	CEP162	-	-	missense_variant	rs208887450	cilium assembly (microtubule)
9_65186532_T/G	CEP162	-	-	missense_variant	rs208723154	cilium assembly (microtubule)
9_65239427_G/C	CEP162	-	-	missense_variant,splice_region_variant	rs210521632	cilium assembly (microtubule)
9_65239509_G/A	CEP162	-	-	missense_variant	rs208687099	cilium assembly (microtubule)
9_65245350_T/C	CEP162	-	-	missense_variant	rs209242590	cilium assembly (microtubule)
9_65245496_G/A	CEP162	-	-	missense_variant	rs378805443	cilium assembly (microtubule)
9_65250052_G/A	CEP162	-	-	missense_variant	rs208295543	cilium assembly (microtubule)
11_47137588_C/T	Ig-like domain-containing protein	-	-	missense_variant	rs385232313	immune response
13_60959097_G/A	Beta-defensin	-	-	missense_variant	rs210182072	innate immune response
14_1310169_T/C	ZNF696	-	-	missense_variant	rs209838406	DNA-binding transcription factor activity
14_1313741_G/A	ZNF696	174560	Milk yield	missense_variant	rs435292058	DNA-binding transcription factor activity
19_24148902_G/A	OR1E2	-	-	missense_variant	rs434896885	olfactory receptor activity
29_51007923_A/G	ENSBTAG00000053521	-	-	missense_variant	-	defense response to virus
Uganda
CHR_POS_REF_ALT	candidate genes	QTL ID	QTL traits	variant type	SNP	GO annnotation
4_60519747_G/A	A0A3Q1M9K1	-	-	stop_gained	rs137661683	structural constituent of ribosome
9_9868451_C/T	SMAP1	-	-	missense_variant	rs208209645	positive regulation of erythrocyte differentiation
14_76281179_G/T	WWP1	-	-	missense_variant	rs3423393529	proteasome-mediated ubiquitin-dependent protein catabolic process
15_24352267_G/T	USP28	-	-	missense_variant	rs109272657	cysteine-type deubiquitinase activity
15_24356615_C/T	USP28	-	-	missense_variant	rs108986912	cysteine-type deubiquitinase activity
17_51800795_A/G	DNAH10	-	-	missense_variant	rs110876992	microtubules: sperm
18_45578102_A/G	KRAB domain-containing protein	-	-	missense_variant	rs133057613	regulation of DNA-templated transcription
18_45578116_G/A	KRAB domain-containing protein	-	-	missense_variant	rs134707335	regulation of DNA-templated transcription
19_26063116_T/C	ENSBTAG00000025126	-	-	missense_variant	rs207794673	F6QB28_BOVIN
19_26063145_G/A	ENSBTAG00000025126	-	-	missense_variant	rs209270050	F6QB28_BOVIN
20_6772954_A/G	GFM2	-	-	missense_variant	rs208994909	ribosome disassembly
23_27119015_T/A	LOC615223	-	-	missense_variant	rs380265047	T cell receptor signaling pathway
23_45441041_T/G	C6orf52	-	-	missense_variant	rs211582621	tRNA binding
X_111133430_T/C	RRM domain-containing protein	-	-	missense_variant	-	mRNA splicing, via spliceosome
X_111145492_A/G	LOC521092	-	-	missense_variant	rs137655012	random inactivation of X chromosome
X_111145528_G/A	LOC521092	-	-	missense_variant	rs385359982	protein ubiquitination
X_111148232_C/G	LOC521092	-	-	missense_variant	rs379348493	ubiquitin-dependent protein catabolic process
south africa
CHR_POS_REF_ALT	candidate genes	QTL ID	QTL traits	variant type	SNP	GO
1_36007133_T/G	F6R5F6	-	-	missense_variant	rs43228003	neurotransmitter receptor activity
2_62363763_A/C	ACMSD_BOVIN	-	-	missense_variant	rs482874019	secondary metabolic process
4_107097418_G/C	G3N333_B	-	-	missense_variant	rs378069313	olfactory receptor activity
5_57316513_C/T	Q3MHX0	-	-	missense_variant	rs136607752	sulfur compound metabolic process
6_110706173_A/G	G3MZR0	-	-	missense_variant	rs457662250	embryonic brain development s kidney development
8_65377497_T/C	A0A3Q1M7V1	-	-	missense_variant	rs380035573	proteolysis
8_65629858_C/T	A0A3Q1M7V1	-	-	missense_variant	rs42889578	nucleus
8_102546342_C/T	A0A3Q1M2Z1	-	-	missense_variant	rs43571741	response to endoplasmic reticulum stress
8_102605253_C/T	BSPRY	-	-	missense_variant	rs382733967	protein ubiquitination
9_81895335_A/G	F1MRT9_	-	-	missense_variant	rs383850904	plasma membrane
12_21375720_C/T	ENSBTAG00000010353	-	-	missense_variant	rs209391621	copper ion import
12_21552903_T/G	A0A3Q1LJK3	-	-	missense_variant	rs135439749	copper ion binding
12_21592761_T/C	F1MBA0	-	-	missense_variant	rs136082956	cytoplasm
12_21592761_T/C	CKAP2	-	-	missense_variant	rs136082956	microtubule
12_21592761_T/C	ENSBTAG00000021162	-	-	missense_variant	rs136082956	cytoplasm
12_21740239_C/A	G5E5T3	-	-	missense_variant	rs381287584	membrane
12_21740241_G/C	ENSBTAG00000011654	-	-	missense_variant	rs384308111	membrane
12_70629574_T/C	G5E5T3	-	-	missense_variant	rs437838379	ATP hydrolysis activity
13_18821744_G/A	PARD3	1153;1265;1041;1139;1101;1073;1067;1066;1173;1175;1070;1098;1708;1039;1135;1133;1005;1095;1037	Stillbirth;Net merit;Milk protein percentage;Udder height;Foot angle;Calving ease;Length of productive life;PTA type;Rear leg placement - side view;Feet and leg conformation;Inseminations per conception;Udder depth;Rear leg placement - rear view;Milk fat yield;Strength;Udder attachment;Somatic cell score;Teat placement;Milk fat percentage	missense_variant	rs211256595
13_18821744_G/A	ENSBTAG00000014991	-	-	missense_variant	rs211256595	cell division
13_18821744_G/A	ENSBTAG00000014991	-	-	missense_variant	rs211256595	protein localization
19_50791464_G/A	FASN	122422;18909;18941;18898;18977;18919;18963;18949;120211;120214;10036;120212;10037;120210;120213;11499;120191;120194;23244;120197;10033;120200;120203;120206;11495;11498;23245;10034;10032;10035;120189;120192;120195;120198;120201;120204;28092;179287;122421;18897;18961;18947;18918;18939;18975;18908;18929;18922;18966;11427;18952;120207;120232;120224;120228;18967;11428;107718;18912;18953;37426;18924;71…	Shear force;Marbling score;Milk oleic acid content;Milk myristic acid content;Milk capric acid content;Milk protein percentage;Longissimus muscle area;C18 index;Stearic acid content;Milk myristoleic acid content;Milk saturated to unsaturated fatty acid ratio;Oleic acid content;Milk lauric acid content;Subcutaneous fat thickness;Monounsaturated to saturated fatty acid ratio;Monounsaturated fatty a…	missense_variant	rs208645216	fatty acid synthase activity
26_5409003_G/T	PCDH15	194917; 32651	Glutamate level; Milk C14 index	missense_variant	rs383310231	sensory perception of sound
27_1154022_G/A	ENSBTAG00000051728	-	-	missense_variant	rs379344184	signaling
X_32050716_C/A	LOC107132001	-	-	missense_variant	rs383871810	negative regulation of transcription by RNA polymerase IISource:GO_Central
X_51060509_C/T	CENPI	56947;56954;56955	Percentage normal sperm; Scrotal circumference	missense_variant	rs134782295	mitotic sister chromatid segregation
X_51060509_C/T	CENPI	56947;56954;56955	Percentage normal sperm; Scrotal circumference	missense_variant	rs134782295	nucleus
X_79489908_C/T	NLGN3	-	-	missense_variant	rs444860715	cell adhesion
X_79489908_C/T	ENSBTAG00000007708	-	-	missense_variant	rs444860715	vocalization behavior

## Sheet: Sheet1
F6R5F6	F6R5F6		17	12	11	29	12	19	100
ACMSD_BOVIN	ACMSD_BOVIN		12	10	9	26	12	9	78
G3N333_B	G3N333_B
Q3MHX0	Q3MHX0
G3MZR0	G3MZR0
A0A3Q1M7V1	A0A3Q1M7V1
A0A3Q1M2Z1	A0A3Q1M7V1
BSPRY	A0A3Q1M2Z1
F1MRT9_	BSPRY
ENSBTAG00000010353	F1MRT9_
A0A3Q1LJK3	ENSBTAG00000010353
F1MBA0	A0A3Q1LJK3
CKAP2	F1MBA0
ENSBTAG00000021162	CKAP2
G5E5T3	ENSBTAG00000021162
ENSBTAG00000011654	G5E5T3
G5E5T3	ENSBTAG00000011654
PARD3	G5E5T3
ENSBTAG00000014991	PARD3
FASN	ENSBTAG00000014991
PCDH15	ENSBTAG00000014991
ENSBTAG00000051728	FASN
LOC107132001	PCDH15
CENPI	ENSBTAG00000051728
NLGN3	LOC107132001
ENSBTAG00000007708	CENPI
	CENPI
	NLGN3
	ENSBTAG00000007708
