# Supplementary material for: Evidence of early genomic selection in Holstein Friesian across African and European ecosystems
Source: BMC Genomics. 2025 Jul 1;26:615. doi: 10.1186/s12864-025-11828-y (PMC12211335; doi:10.1186/s12864-025-11828-y)
Supplement: Supplementary file 1 — Supplementary Material 1. Detailed information on samples available in ENA and mean coverages of mapping data. (XLSX format). Supplementary Material 2. Table S1: Distribution of variants in raw.vcf file. Table S2: Summary of high-quality SNPs and SNP distribution on each chromosome (30 HF). Table S3: Summary of SNP types. Table S4: Summary of coding region SNPs. Table S5: Summary of prediction effects of nonsynonymous/missense SNPs (SIFT). SIFT predicts whether an amino acid substitution affects protein function based on sequence homology and the physical properties of amino acids. All variants were collected from three African countries (Egypt, South Africa, and Uganda) and three European countries (Finland, The Netherlands, and Portugal). (DOCX format). Supplementary Material 3. Distribution of variant classes and number of variants in 72 HF cattle samples from six African and European countries and 42 previously published HF genomes from 1000 Bull Project. (DOCX format). Supplementary Material 4. Figure S1: ADMIXTURE and Cross-validation error plot. a. Cross-validation error plot: The optimal cross-validation error (CV) at K = 1 from ADMIXTURE analysis. b. ADMIXTURE plot with K = 1-3: Columns correspond to individual animals. K = 1 indicates the most likely number of clusters.(DOCX format). Supplementary Material 5. This table provides annotations for gene-coding SNPs with diverged allele frequencies across each country. (XLSX format). Supplementary Material 6. Additional information on significant regions (Fst 0.1%) and associated genes. (XLSX format). Supplementary Material 7. Enrichment of QTL traits and categories on significant regions (Fst 0.1%) across each country. (DOCX format). Supplementary Material 8. Additional information on separately significant outliers (top 1% for Fst; top 1% for θπ ratio; XP-EHH > 2) and associated genes. (XLSX format). Supplementary Material 9. Additional information on overlapping significant regions (top 1% for Fst & top 1% f [file 12864_2025_11828_MOESM1_ESM.zip › Additional files/Supplementary Material 6.xlsx]

## Sheet: Sheet1
	genetic regions	genetic windows	threshold	assciated genes	Detailed informaation of genes	Candidate genes	QTL trait	QTL ID	BTA	region_start	region_end	missense_variant	synonymous_variant	up/downstream_gene_variant	3/5_prime_UTR_variant	intron_variant
Finland	32	0.8	0.3	6	ENSBTAG00000016017	CCDC40	-	-	19	52527317	52548726	yes	yes	yes	yes	yes
					ENSBTAG00000003192	TBC1D16	Average daily gain	180985	19	52600388	52633337	yes	yes	yes	yes	yes
					ENSBTAG00000016420				22	13800603	13848457	no	yes	yes	yes	yes
					ENSBTAG00000050191				22	13743655	13752286	no	no	yes	no	no
					ENSBTAG00000051466				22	13847609	13848457	no	no	yes	no	no
					ENSBTAG00000053059				22	13764197	13785594	no	no	yes	yes	yes
The Netherlands	28	0.7	0.17	12	ENSBTAG00000000965				3	70450035	70560887	no	no	yes	no	yes
					ENSBTAG00000001528	CDK13	-	-	4	80950911	81080776	yes	yes	yes	no	yes
					ENSBTAG00000009279				26	13343210	13415845	no	yes	yes	no	yes
					ENSBTAG00000022847	HEATR5A	-	-	21	41850578	41940763	yes	yes	yes	yes	yes
					ENSBTAG00000037795	CYP2C87	Sperm motility	62074	26	16200063	16213695	yes	yes	yes	yes	yes
					ENSBTAG00000038020				21	41954769	41973733	no	no	no	yes	yes
					ENSBTAG00000039324				26	13433761	13444262	no	no	yes	no	no
					ENSBTAG00000042753				21	41870699	41880518	no	no	yes	no	no
					ENSBTAG00000045404				26	13402296	13411896	no	no	yes	no	no
					ENSBTAG00000048707				26	13449265	13449990	no	no	yes	no	no
					ENSBTAG00000049322				4	81100067	81111634	no	no	yes	no	no
					ENSBTAG00000053354	CYP2C85	-	-	26	16268493	16305356	yes	yes	yes	no	yes
Portugal	36	0.9	0.31	9	ENSBTAG00000007927	SLAMF1	-	-	3	8976462	9013383	yes		yes	yes	yes
					ENSBTAG00000012212				11	12372979	12374458	no	no	yes	no	no
					ENSBTAG00000013290	DYSF	Stature;Body depth;Rump width;Udder cleft;Udder depth;Udder height;Strength;PTA type;Udder attachment;Somatic cell score	45162;45156;45160;45164;45165;45159;45163;45157;45158;45161	11	12894583	12924709	yes	yes	yes	yes	yes
					ENSBTAG00000014368				3	9148283	9174466		yes	yes		yes
					ENSBTAG00000019033	CD84	-	-	3	9071786	9124500	yes		yes	yes	yes
					ENSBTAG00000019401				3	70676189	70723146			yes	yes	yes
					ENSBTAG00000020799				11	11825788	12349734		yes	yes	yes	yes
					ENSBTAG00000048355				11	11888185	11897099		yes	yes		yes
					ENSBTAG00000051438				3	8996870	9006658			yes
South africa	12	0.3	0.33	8	ENSBTAG00000004307	VPS36	-	-	12	21610802	21651902	yes		yes	yes	yes
					ENSBTAG00000010353	ATP7B	-	-	12	21338196	21374914	yes	yes	yes		yes
					ENSBTAG00000016109				12	21250049	21250924			yes
					ENSBTAG00000019863	CCDC70	-	-	12	21298508	21314440	yes	yes	yes	yes	yes
					ENSBTAG00000020374	THSD1	-	-	12	21646512	21683955	yes	yes	yes	yes	yes
					ENSBTAG00000021162				12	21600029	21612085			yes		yes
					ENSBTAG00000042987				12	21671072	21681042			yes
					ENSBTAG00000044105	FOXO1	-	-	12	21900175	21996557	yes	yes	yes	yes	yes
Uganda	16	0.4	0.34	5	ENSBTAG00000003600	CAPN8	-	-	16	27000206	27051177	yes	yes	yes	yes	yes
					ENSBTAG00000012778				16	27074974	27124985		yes	yes	yes	yes
					ENSBTAG00000013302	R3HDM1	-	-	2	61650104	61774944	yes	yes	yes		yes
					ENSBTAG00000014255	VPS50	-	-	4	10652177	10737652	yes	yes	yes	yes	yes
					ENSBTAG00000029990				2	61670958	61680629			yes
Egypt	8	0.2	0.31	3	ENSBTAG00000010029				22	45425103	45523438			yes	yes	yes
					ENSBTAG00000014026	PAG1	Sperm motility;Body temperature;Percentage abnormal sperm;sperm counts;Milk yield;Milk protein percentage	Sperm motility;Body temperature;Percentage abnormal sperm;sperm counts;Milk yield;Milk protein percentage	14	44174847	44274918	yes	yes	yes		yes
					ENSBTAG00000020221				22	45536849	45549649			yes		yes
* Only gene coding variants were annotated.*Dashes (–) indicate that no QTL db have been associated within the gene.
