# Supplementary material for: Evidence of early genomic selection in Holstein Friesian across African and European ecosystems
Source: BMC Genomics. 2025 Jul 1;26:615. doi: 10.1186/s12864-025-11828-y (PMC12211335; doi:10.1186/s12864-025-11828-y)
Supplement: Supplementary file 1 — Supplementary Material 1. Detailed information on samples available in ENA and mean coverages of mapping data. (XLSX format). Supplementary Material 2. Table S1: Distribution of variants in raw.vcf file. Table S2: Summary of high-quality SNPs and SNP distribution on each chromosome (30 HF). Table S3: Summary of SNP types. Table S4: Summary of coding region SNPs. Table S5: Summary of prediction effects of nonsynonymous/missense SNPs (SIFT). SIFT predicts whether an amino acid substitution affects protein function based on sequence homology and the physical properties of amino acids. All variants were collected from three African countries (Egypt, South Africa, and Uganda) and three European countries (Finland, The Netherlands, and Portugal). (DOCX format). Supplementary Material 3. Distribution of variant classes and number of variants in 72 HF cattle samples from six African and European countries and 42 previously published HF genomes from 1000 Bull Project. (DOCX format). Supplementary Material 4. Figure S1: ADMIXTURE and Cross-validation error plot. a. Cross-validation error plot: The optimal cross-validation error (CV) at K = 1 from ADMIXTURE analysis. b. ADMIXTURE plot with K = 1-3: Columns correspond to individual animals. K = 1 indicates the most likely number of clusters.(DOCX format). Supplementary Material 5. This table provides annotations for gene-coding SNPs with diverged allele frequencies across each country. (XLSX format). Supplementary Material 6. Additional information on significant regions (Fst 0.1%) and associated genes. (XLSX format). Supplementary Material 7. Enrichment of QTL traits and categories on significant regions (Fst 0.1%) across each country. (DOCX format). Supplementary Material 8. Additional information on separately significant outliers (top 1% for Fst; top 1% for θπ ratio; XP-EHH > 2) and associated genes. (XLSX format). Supplementary Material 9. Additional information on overlapping significant regions (top 1% for Fst & top 1% f [file 12864_2025_11828_MOESM1_ESM.zip › Additional files/Supplementary Material 8.xlsx]

## Sheet: pi
-
ENSBTAG00000000125
ENSBTAG00000000198
ENSBTAG00000000260
ENSBTAG00000000309
ENSBTAG00000000357
ENSBTAG00000000445
ENSBTAG00000000447
ENSBTAG00000000475
ENSBTAG00000000719
ENSBTAG00000000816
ENSBTAG00000000841
ENSBTAG00000000900
ENSBTAG00000000964
ENSBTAG00000001019
ENSBTAG00000001030
ENSBTAG00000001342
ENSBTAG00000001642
ENSBTAG00000001862
ENSBTAG00000002049
ENSBTAG00000002076
ENSBTAG00000002081
ENSBTAG00000002137
ENSBTAG00000002191
ENSBTAG00000002329
ENSBTAG00000002411
ENSBTAG00000002460
ENSBTAG00000002531
ENSBTAG00000002593
ENSBTAG00000002847
ENSBTAG00000002874
ENSBTAG00000002907
ENSBTAG00000002917
ENSBTAG00000003036
ENSBTAG00000003111
ENSBTAG00000003185
ENSBTAG00000003279
ENSBTAG00000003312
ENSBTAG00000003381
ENSBTAG00000003450
ENSBTAG00000003458
ENSBTAG00000003696
ENSBTAG00000003774
ENSBTAG00000003994
ENSBTAG00000004005
ENSBTAG00000004167
ENSBTAG00000004227
ENSBTAG00000004381
ENSBTAG00000004518
ENSBTAG00000004555
ENSBTAG00000004653
ENSBTAG00000004679
ENSBTAG00000004992
ENSBTAG00000005003
ENSBTAG00000005004
ENSBTAG00000005021
ENSBTAG00000005026
ENSBTAG00000005057
ENSBTAG00000005058
ENSBTAG00000005070
ENSBTAG00000005090
ENSBTAG00000005152
ENSBTAG00000005168
ENSBTAG00000005227
ENSBTAG00000005372
ENSBTAG00000005400
ENSBTAG00000005412
ENSBTAG00000005562
ENSBTAG00000005644
ENSBTAG00000005799
ENSBTAG00000005932
ENSBTAG00000005964
ENSBTAG00000005967
ENSBTAG00000006060
ENSBTAG00000006179
ENSBTAG00000006350
ENSBTAG00000006357
ENSBTAG00000006377
ENSBTAG00000006678
ENSBTAG00000006695
ENSBTAG00000006833
ENSBTAG00000006844
ENSBTAG00000006909
ENSBTAG00000007013
ENSBTAG00000007015
ENSBTAG00000007071
ENSBTAG00000007159
ENSBTAG00000007233
ENSBTAG00000007268
ENSBTAG00000007297
ENSBTAG00000007315
ENSBTAG00000007324
ENSBTAG00000007356
ENSBTAG00000007489
ENSBTAG00000007490
ENSBTAG00000007531
ENSBTAG00000007608
ENSBTAG00000007689
ENSBTAG00000008053
ENSBTAG00000008090
ENSBTAG00000008144
ENSBTAG00000008155
ENSBTAG00000008216
ENSBTAG00000008338
ENSBTAG00000008341
ENSBTAG00000008384
ENSBTAG00000008428
ENSBTAG00000008501
ENSBTAG00000008527
ENSBTAG00000008544
ENSBTAG00000008636
ENSBTAG00000008647
ENSBTAG00000008710
ENSBTAG00000008714
ENSBTAG00000008737
ENSBTAG00000009021
ENSBTAG00000009055
ENSBTAG00000009064
ENSBTAG00000009194
ENSBTAG00000009293
ENSBTAG00000009338
ENSBTAG00000009349
ENSBTAG00000009421
ENSBTAG00000009520
ENSBTAG00000009650
ENSBTAG00000009773
ENSBTAG00000009906
ENSBTAG00000010109
ENSBTAG00000010118
ENSBTAG00000010217
ENSBTAG00000010284
ENSBTAG00000010286
ENSBTAG00000010372
ENSBTAG00000010464
ENSBTAG00000010504
ENSBTAG00000010660
ENSBTAG00000010693
ENSBTAG00000010742
ENSBTAG00000011187
ENSBTAG00000011298
ENSBTAG00000011339
ENSBTAG00000011478
ENSBTAG00000011531
ENSBTAG00000011534
ENSBTAG00000011584
ENSBTAG00000011707
ENSBTAG00000011740
ENSBTAG00000011743
ENSBTAG00000011862
ENSBTAG00000011973
ENSBTAG00000012068
ENSBTAG00000012305
ENSBTAG00000012351
ENSBTAG00000012443
ENSBTAG00000012605
ENSBTAG00000012621
ENSBTAG00000012652
ENSBTAG00000012697
ENSBTAG00000012749
ENSBTAG00000012752
ENSBTAG00000012755
ENSBTAG00000012761
ENSBTAG00000012777
ENSBTAG00000012780
ENSBTAG00000012822
ENSBTAG00000012867
ENSBTAG00000012909
ENSBTAG00000012969
ENSBTAG00000012972
ENSBTAG00000013111
ENSBTAG00000013114
ENSBTAG00000013248
ENSBTAG00000013284
ENSBTAG00000013456
ENSBTAG00000013491
ENSBTAG00000013658
ENSBTAG00000013666
ENSBTAG00000013802
ENSBTAG00000013873
ENSBTAG00000013950
ENSBTAG00000014081
ENSBTAG00000014091
ENSBTAG00000014284
ENSBTAG00000014376
ENSBTAG00000014395
ENSBTAG00000014455
ENSBTAG00000014482
ENSBTAG00000014600
ENSBTAG00000014814
ENSBTAG00000014829
ENSBTAG00000015046
ENSBTAG00000015060
ENSBTAG00000015165
ENSBTAG00000015377
ENSBTAG00000015516
ENSBTAG00000015885
ENSBTAG00000015888
ENSBTAG00000015942
ENSBTAG00000015944
ENSBTAG00000016078
ENSBTAG00000016103
ENSBTAG00000016122
ENSBTAG00000016127
ENSBTAG00000016332
ENSBTAG00000016473
ENSBTAG00000016497
ENSBTAG00000016504
ENSBTAG00000016514
ENSBTAG00000016533
ENSBTAG00000016762
ENSBTAG00000016805
ENSBTAG00000017026
ENSBTAG00000017061
ENSBTAG00000017139
ENSBTAG00000017326
ENSBTAG00000017329
ENSBTAG00000017370
ENSBTAG00000017379
ENSBTAG00000017397
ENSBTAG00000017527
ENSBTAG00000017554
ENSBTAG00000017676
ENSBTAG00000017716
ENSBTAG00000017764
ENSBTAG00000017799
ENSBTAG00000017808
ENSBTAG00000018108
ENSBTAG00000018122
ENSBTAG00000018125
ENSBTAG00000018165
ENSBTAG00000018478
ENSBTAG00000018694
ENSBTAG00000018706
ENSBTAG00000018833
ENSBTAG00000019031
ENSBTAG00000019192
ENSBTAG00000019545
ENSBTAG00000019707
ENSBTAG00000019746
ENSBTAG00000019748
ENSBTAG00000019808
ENSBTAG00000019819
ENSBTAG00000019845
ENSBTAG00000019846
ENSBTAG00000019877
ENSBTAG00000019895
ENSBTAG00000019908
ENSBTAG00000019913
ENSBTAG00000019948
ENSBTAG00000019989
ENSBTAG00000020030
ENSBTAG00000020047
ENSBTAG00000020080
ENSBTAG00000020082
ENSBTAG00000020125
ENSBTAG00000020202
ENSBTAG00000020205
ENSBTAG00000020214
ENSBTAG00000020361
ENSBTAG00000020407
ENSBTAG00000020427
ENSBTAG00000020466
ENSBTAG00000020482
ENSBTAG00000020626
ENSBTAG00000020643
ENSBTAG00000020755
ENSBTAG00000020819
ENSBTAG00000020829
ENSBTAG00000021077
ENSBTAG00000021168
ENSBTAG00000021216
ENSBTAG00000021245
ENSBTAG00000021444
ENSBTAG00000021582
ENSBTAG00000021708
ENSBTAG00000021724
ENSBTAG00000021795
ENSBTAG00000021953
ENSBTAG00000021969
ENSBTAG00000021975
ENSBTAG00000022044
ENSBTAG00000022058
ENSBTAG00000022169
ENSBTAG00000022656
ENSBTAG00000022767
ENSBTAG00000022847
ENSBTAG00000022890
ENSBTAG00000023247
ENSBTAG00000023806
ENSBTAG00000024632
ENSBTAG00000025522
ENSBTAG00000025893
ENSBTAG00000025898
ENSBTAG00000026119
ENSBTAG00000026885
ENSBTAG00000027134
ENSBTAG00000027312
ENSBTAG00000029851
ENSBTAG00000029862
ENSBTAG00000029924
ENSBTAG00000031150
ENSBTAG00000031432
ENSBTAG00000031575
ENSBTAG00000031849
ENSBTAG00000031851
ENSBTAG00000032047
ENSBTAG00000032299
ENSBTAG00000032623
ENSBTAG00000032844
ENSBTAG00000032887
ENSBTAG00000033153
ENSBTAG00000033412
ENSBTAG00000033555
ENSBTAG00000033657
ENSBTAG00000034323
ENSBTAG00000035064
ENSBTAG00000035206
ENSBTAG00000035686
ENSBTAG00000036744
ENSBTAG00000037072
ENSBTAG00000037626
ENSBTAG00000037807
ENSBTAG00000037844
ENSBTAG00000038128
ENSBTAG00000038237
ENSBTAG00000038576
ENSBTAG00000038739
ENSBTAG00000038770
ENSBTAG00000038858
ENSBTAG00000039151
ENSBTAG00000039154
ENSBTAG00000039170
ENSBTAG00000039196
ENSBTAG00000039592
ENSBTAG00000039738
ENSBTAG00000039837
ENSBTAG00000040083
ENSBTAG00000040084
ENSBTAG00000040282
ENSBTAG00000040416
ENSBTAG00000042137
ENSBTAG00000042213
ENSBTAG00000042215
ENSBTAG00000042220
ENSBTAG00000042522
ENSBTAG00000043079
ENSBTAG00000043212
ENSBTAG00000043398
ENSBTAG00000043541
ENSBTAG00000043880
ENSBTAG00000044106
ENSBTAG00000044121
ENSBTAG00000044144
ENSBTAG00000044228
ENSBTAG00000044236
ENSBTAG00000044785
ENSBTAG00000044867
ENSBTAG00000045269
ENSBTAG00000045355
ENSBTAG00000045510
ENSBTAG00000045523
ENSBTAG00000045558
ENSBTAG00000045633
ENSBTAG00000045954
ENSBTAG00000046019
ENSBTAG00000046107
ENSBTAG00000046206
ENSBTAG00000046307
ENSBTAG00000046334
ENSBTAG00000046348
ENSBTAG00000046408
ENSBTAG00000046413
ENSBTAG00000046503
ENSBTAG00000046614
ENSBTAG00000046701
ENSBTAG00000046957
ENSBTAG00000047743
ENSBTAG00000047780
ENSBTAG00000047877
ENSBTAG00000048179
ENSBTAG00000048362
ENSBTAG00000048428
ENSBTAG00000048515
ENSBTAG00000048526
ENSBTAG00000048728
ENSBTAG00000048804
ENSBTAG00000048806
ENSBTAG00000048959
ENSBTAG00000049036
ENSBTAG00000049263
ENSBTAG00000049296
ENSBTAG00000049310
ENSBTAG00000049340
ENSBTAG00000049426
ENSBTAG00000049655
ENSBTAG00000049790
ENSBTAG00000049821
ENSBTAG00000049967
ENSBTAG00000050033
ENSBTAG00000050061
ENSBTAG00000050148
ENSBTAG00000050182
ENSBTAG00000050212
ENSBTAG00000050253
ENSBTAG00000050288
ENSBTAG00000050466
ENSBTAG00000050481
ENSBTAG00000050535
ENSBTAG00000050644
ENSBTAG00000050817
ENSBTAG00000050888
ENSBTAG00000050945
ENSBTAG00000051049
ENSBTAG00000051116
ENSBTAG00000051172
ENSBTAG00000051177
ENSBTAG00000051230
ENSBTAG00000051248
ENSBTAG00000051499
ENSBTAG00000051509
ENSBTAG00000051576
ENSBTAG00000051692
ENSBTAG00000051853
ENSBTAG00000051860
ENSBTAG00000051924
ENSBTAG00000051934
ENSBTAG00000051964
ENSBTAG00000052057
ENSBTAG00000052173
ENSBTAG00000052446
ENSBTAG00000052473
ENSBTAG00000052490
ENSBTAG00000052717
ENSBTAG00000052872
ENSBTAG00000052988
ENSBTAG00000053005
ENSBTAG00000053098
ENSBTAG00000053256
ENSBTAG00000053258
ENSBTAG00000053306
ENSBTAG00000053324
ENSBTAG00000053343
ENSBTAG00000053354
ENSBTAG00000053493
ENSBTAG00000053530
ENSBTAG00000053580
ENSBTAG00000053737
ENSBTAG00000053766
ENSBTAG00000053887
ENSBTAG00000053902
ENSBTAG00000054016
ENSBTAG00000054088
ENSBTAG00000054229
ENSBTAG00000054233
ENSBTAG00000054246
ENSBTAG00000054274
ENSBTAG00000054424
ENSBTAG00000054442
ENSBTAG00000054479
ENSBTAG00000054620
ENSBTAG00000054637
ENSBTAG00000054784
ENSBTAG00000055087
ENSBTAG00000055263
ENSBTAG00000055278
ENSBTAG00000055280
ENSBTAG00000055313

## Sheet: fst
-
ENSBTAG00000000125
ENSBTAG00000000198
ENSBTAG00000000260
ENSBTAG00000000309
ENSBTAG00000000357
ENSBTAG00000000445
ENSBTAG00000000447
ENSBTAG00000000475
ENSBTAG00000000719
ENSBTAG00000000816
ENSBTAG00000000841
ENSBTAG00000000900
ENSBTAG00000000964
ENSBTAG00000001019
ENSBTAG00000001030
ENSBTAG00000001342
ENSBTAG00000001642
ENSBTAG00000001862
ENSBTAG00000002049
ENSBTAG00000002076
ENSBTAG00000002081
ENSBTAG00000002137
ENSBTAG00000002191
ENSBTAG00000002329
ENSBTAG00000002411
ENSBTAG00000002460
ENSBTAG00000002531
ENSBTAG00000002593
ENSBTAG00000002847
ENSBTAG00000002874
ENSBTAG00000002907
ENSBTAG00000002917
ENSBTAG00000003036
ENSBTAG00000003111
ENSBTAG00000003185
ENSBTAG00000003279
ENSBTAG00000003312
ENSBTAG00000003381
ENSBTAG00000003450
ENSBTAG00000003458
ENSBTAG00000003696
ENSBTAG00000003774
ENSBTAG00000003994
ENSBTAG00000004005
ENSBTAG00000004167
ENSBTAG00000004227
ENSBTAG00000004381
ENSBTAG00000004518
ENSBTAG00000004555
ENSBTAG00000004653
ENSBTAG00000004679
ENSBTAG00000004992
ENSBTAG00000005003
ENSBTAG00000005004
ENSBTAG00000005021
ENSBTAG00000005026
ENSBTAG00000005057
ENSBTAG00000005058
ENSBTAG00000005070
ENSBTAG00000005090
ENSBTAG00000005152
ENSBTAG00000005168
ENSBTAG00000005227
ENSBTAG00000005372
ENSBTAG00000005400
ENSBTAG00000005412
ENSBTAG00000005562
ENSBTAG00000005644
ENSBTAG00000005799
ENSBTAG00000005932
ENSBTAG00000005964
ENSBTAG00000005967
ENSBTAG00000006060
ENSBTAG00000006179
ENSBTAG00000006350
ENSBTAG00000006357
ENSBTAG00000006377
ENSBTAG00000006678
ENSBTAG00000006695
ENSBTAG00000006833
ENSBTAG00000006844
ENSBTAG00000006909
ENSBTAG00000007013
ENSBTAG00000007015
ENSBTAG00000007071
ENSBTAG00000007159
ENSBTAG00000007233
ENSBTAG00000007268
ENSBTAG00000007297
ENSBTAG00000007315
ENSBTAG00000007324
ENSBTAG00000007356
ENSBTAG00000007489
ENSBTAG00000007490
ENSBTAG00000007531
ENSBTAG00000007608
ENSBTAG00000007689
ENSBTAG00000008053
ENSBTAG00000008090
ENSBTAG00000008144
ENSBTAG00000008155
ENSBTAG00000008216
ENSBTAG00000008338
ENSBTAG00000008341
ENSBTAG00000008384
ENSBTAG00000008428
ENSBTAG00000008501
ENSBTAG00000008527
ENSBTAG00000008544
ENSBTAG00000008636
ENSBTAG00000008647
ENSBTAG00000008710
ENSBTAG00000008714
ENSBTAG00000008737
ENSBTAG00000009021
ENSBTAG00000009055
ENSBTAG00000009064
ENSBTAG00000009194
ENSBTAG00000009293
ENSBTAG00000009338
ENSBTAG00000009349
ENSBTAG00000009421
ENSBTAG00000009520
ENSBTAG00000009650
ENSBTAG00000009773
ENSBTAG00000009906
ENSBTAG00000010109
ENSBTAG00000010118
ENSBTAG00000010217
ENSBTAG00000010284
ENSBTAG00000010286
ENSBTAG00000010372
ENSBTAG00000010464
ENSBTAG00000010504
ENSBTAG00000010660
ENSBTAG00000010693
ENSBTAG00000010742
ENSBTAG00000011187
ENSBTAG00000011298
ENSBTAG00000011339
ENSBTAG00000011478
ENSBTAG00000011531
ENSBTAG00000011534
ENSBTAG00000011584
ENSBTAG00000011707
ENSBTAG00000011740
ENSBTAG00000011743
ENSBTAG00000011862
ENSBTAG00000011973
ENSBTAG00000012068
ENSBTAG00000012305
ENSBTAG00000012351
ENSBTAG00000012443
ENSBTAG00000012605
ENSBTAG00000012621
ENSBTAG00000012652
ENSBTAG00000012697
ENSBTAG00000012749
ENSBTAG00000012752
ENSBTAG00000012755
ENSBTAG00000012761
ENSBTAG00000012777
ENSBTAG00000012780
ENSBTAG00000012822
ENSBTAG00000012867
ENSBTAG00000012909
ENSBTAG00000012969
ENSBTAG00000012972
ENSBTAG00000013111
ENSBTAG00000013114
ENSBTAG00000013248
ENSBTAG00000013284
ENSBTAG00000013456
ENSBTAG00000013491
ENSBTAG00000013658
ENSBTAG00000013666
ENSBTAG00000013802
ENSBTAG00000013873
ENSBTAG00000013950
ENSBTAG00000014081
ENSBTAG00000014091
ENSBTAG00000014284
ENSBTAG00000014376
ENSBTAG00000014395
ENSBTAG00000014455
ENSBTAG00000014482
ENSBTAG00000014600
ENSBTAG00000014814
ENSBTAG00000014829
ENSBTAG00000015046
ENSBTAG00000015060
ENSBTAG00000015165
ENSBTAG00000015377
ENSBTAG00000015516
ENSBTAG00000015885
ENSBTAG00000015888
ENSBTAG00000015942
ENSBTAG00000015944
ENSBTAG00000016078
ENSBTAG00000016103
ENSBTAG00000016122
ENSBTAG00000016127
ENSBTAG00000016332
ENSBTAG00000016473
ENSBTAG00000016497
ENSBTAG00000016504
ENSBTAG00000016514
ENSBTAG00000016533
ENSBTAG00000016762
ENSBTAG00000016805
ENSBTAG00000017026
ENSBTAG00000017061
ENSBTAG00000017139
ENSBTAG00000017326
ENSBTAG00000017329
ENSBTAG00000017370
ENSBTAG00000017379
ENSBTAG00000017397
ENSBTAG00000017527
ENSBTAG00000017554
ENSBTAG00000017676
ENSBTAG00000017716
ENSBTAG00000017764
ENSBTAG00000017799
ENSBTAG00000017808
ENSBTAG00000018108
ENSBTAG00000018122
ENSBTAG00000018125
ENSBTAG00000018165
ENSBTAG00000018478
ENSBTAG00000018694
ENSBTAG00000018706
ENSBTAG00000018833
ENSBTAG00000019031
ENSBTAG00000019192
ENSBTAG00000019545
ENSBTAG00000019707
ENSBTAG00000019746
ENSBTAG00000019748
ENSBTAG00000019808
ENSBTAG00000019819
ENSBTAG00000019845
ENSBTAG00000019846
ENSBTAG00000019877
ENSBTAG00000019895
ENSBTAG00000019908
ENSBTAG00000019913
ENSBTAG00000019948
ENSBTAG00000019989
ENSBTAG00000020030
ENSBTAG00000020047
ENSBTAG00000020080
ENSBTAG00000020082
ENSBTAG00000020125
ENSBTAG00000020202
ENSBTAG00000020205
ENSBTAG00000020214
ENSBTAG00000020361
ENSBTAG00000020407
ENSBTAG00000020427
ENSBTAG00000020466
ENSBTAG00000020482
ENSBTAG00000020626
ENSBTAG00000020643
ENSBTAG00000020755
ENSBTAG00000020819
ENSBTAG00000020829
ENSBTAG00000021077
ENSBTAG00000021168
ENSBTAG00000021216
ENSBTAG00000021245
ENSBTAG00000021444
ENSBTAG00000021582
ENSBTAG00000021708
ENSBTAG00000021724
ENSBTAG00000021795
ENSBTAG00000021953
ENSBTAG00000021969
ENSBTAG00000021975
ENSBTAG00000022044
ENSBTAG00000022058
ENSBTAG00000022169
ENSBTAG00000022656
ENSBTAG00000022767
ENSBTAG00000022847
ENSBTAG00000022890
ENSBTAG00000023247
ENSBTAG00000023806
ENSBTAG00000024632
ENSBTAG00000025522
ENSBTAG00000025893
ENSBTAG00000025898
ENSBTAG00000026119
ENSBTAG00000026885
ENSBTAG00000027134
ENSBTAG00000027312
ENSBTAG00000029851
ENSBTAG00000029862
ENSBTAG00000029924
ENSBTAG00000031150
ENSBTAG00000031432
ENSBTAG00000031575
ENSBTAG00000031849
ENSBTAG00000031851
ENSBTAG00000032047
ENSBTAG00000032299
ENSBTAG00000032623
ENSBTAG00000032844
ENSBTAG00000032887
ENSBTAG00000033153
ENSBTAG00000033412
ENSBTAG00000033555
ENSBTAG00000033657
ENSBTAG00000034323
ENSBTAG00000035064
ENSBTAG00000035206
ENSBTAG00000035686
ENSBTAG00000036744
ENSBTAG00000037072
ENSBTAG00000037626
ENSBTAG00000037807
ENSBTAG00000037844
ENSBTAG00000038128
ENSBTAG00000038237
ENSBTAG00000038576
ENSBTAG00000038739
ENSBTAG00000038770
ENSBTAG00000038858
ENSBTAG00000039151
ENSBTAG00000039154
ENSBTAG00000039170
ENSBTAG00000039196
ENSBTAG00000039592
ENSBTAG00000039738
ENSBTAG00000039837
ENSBTAG00000040083
ENSBTAG00000040084
ENSBTAG00000040282
ENSBTAG00000040416
ENSBTAG00000042137
ENSBTAG00000042213
ENSBTAG00000042215
ENSBTAG00000042220
ENSBTAG00000042522
ENSBTAG00000043079
ENSBTAG00000043212
ENSBTAG00000043398
ENSBTAG00000043541
ENSBTAG00000043880
ENSBTAG00000044106
ENSBTAG00000044121
ENSBTAG00000044144
ENSBTAG00000044228
ENSBTAG00000044236
ENSBTAG00000044785
ENSBTAG00000044867
ENSBTAG00000045269
ENSBTAG00000045355
ENSBTAG00000045510
ENSBTAG00000045523
ENSBTAG00000045558
ENSBTAG00000045633
ENSBTAG00000045954
ENSBTAG00000046019
ENSBTAG00000046107
ENSBTAG00000046206
ENSBTAG00000046307
ENSBTAG00000046334
ENSBTAG00000046348
ENSBTAG00000046408
ENSBTAG00000046413
ENSBTAG00000046503
ENSBTAG00000046614
ENSBTAG00000046701
ENSBTAG00000046957
ENSBTAG00000047743
ENSBTAG00000047780
ENSBTAG00000047877
ENSBTAG00000048179
ENSBTAG00000048362
ENSBTAG00000048428
ENSBTAG00000048515
ENSBTAG00000048526
ENSBTAG00000048728
ENSBTAG00000048804
ENSBTAG00000048806
ENSBTAG00000048959
ENSBTAG00000049036
ENSBTAG00000049263
ENSBTAG00000049296
ENSBTAG00000049310
ENSBTAG00000049340
ENSBTAG00000049426
ENSBTAG00000049655
ENSBTAG00000049790
ENSBTAG00000049821
ENSBTAG00000049967
ENSBTAG00000050033
ENSBTAG00000050061
ENSBTAG00000050148
ENSBTAG00000050182
ENSBTAG00000050212
ENSBTAG00000050253
ENSBTAG00000050288
ENSBTAG00000050466
ENSBTAG00000050481
ENSBTAG00000050535
ENSBTAG00000050644
ENSBTAG00000050817
ENSBTAG00000050888
ENSBTAG00000050945
ENSBTAG00000051049
ENSBTAG00000051116
ENSBTAG00000051172
ENSBTAG00000051177
ENSBTAG00000051230
ENSBTAG00000051248
ENSBTAG00000051499
ENSBTAG00000051509
ENSBTAG00000051576
ENSBTAG00000051692
ENSBTAG00000051853
ENSBTAG00000051860
ENSBTAG00000051924
ENSBTAG00000051934
ENSBTAG00000051964
ENSBTAG00000052057
ENSBTAG00000052173
ENSBTAG00000052446
ENSBTAG00000052473
ENSBTAG00000052490
ENSBTAG00000052717
ENSBTAG00000052872
ENSBTAG00000052988
ENSBTAG00000053005
ENSBTAG00000053098
ENSBTAG00000053256
ENSBTAG00000053258
ENSBTAG00000053306
ENSBTAG00000053324
ENSBTAG00000053343
ENSBTAG00000053354
ENSBTAG00000053493
ENSBTAG00000053530
ENSBTAG00000053580
ENSBTAG00000053737
ENSBTAG00000053766
ENSBTAG00000053887
ENSBTAG00000053902
ENSBTAG00000054016
ENSBTAG00000054088
ENSBTAG00000054229
ENSBTAG00000054233
ENSBTAG00000054246
ENSBTAG00000054274
ENSBTAG00000054424
ENSBTAG00000054442
ENSBTAG00000054479
ENSBTAG00000054620
ENSBTAG00000054637
ENSBTAG00000054784
ENSBTAG00000055087
ENSBTAG00000055263
ENSBTAG00000055278
ENSBTAG00000055280
ENSBTAG00000055313

## Sheet: ehh
ENSBTAG00000000369
ENSBTAG00000000469
ENSBTAG00000000494
ENSBTAG00000000620
ENSBTAG00000000699
ENSBTAG00000000874
ENSBTAG00000000900
ENSBTAG00000001002
ENSBTAG00000001286
ENSBTAG00000001287
ENSBTAG00000001326
ENSBTAG00000002784
ENSBTAG00000002847
ENSBTAG00000003036
ENSBTAG00000003521
ENSBTAG00000003587
ENSBTAG00000003608
ENSBTAG00000004247
ENSBTAG00000004387
ENSBTAG00000004430
ENSBTAG00000004612
ENSBTAG00000006740
ENSBTAG00000006747
ENSBTAG00000007303
ENSBTAG00000007696
ENSBTAG00000007787
ENSBTAG00000008815
ENSBTAG00000009123
ENSBTAG00000009573
ENSBTAG00000009773
ENSBTAG00000009923
ENSBTAG00000010120
ENSBTAG00000010286
ENSBTAG00000010644
ENSBTAG00000010979
ENSBTAG00000010982
ENSBTAG00000010984
ENSBTAG00000011205
ENSBTAG00000011397
ENSBTAG00000011541
ENSBTAG00000011600
ENSBTAG00000011789
ENSBTAG00000012035
ENSBTAG00000012063
ENSBTAG00000012757
ENSBTAG00000012846
ENSBTAG00000013113
ENSBTAG00000013737
ENSBTAG00000014166
ENSBTAG00000014529
ENSBTAG00000014600
ENSBTAG00000014648
ENSBTAG00000014689
ENSBTAG00000014691
ENSBTAG00000014920
ENSBTAG00000015080
ENSBTAG00000015525
ENSBTAG00000016629
ENSBTAG00000017128
ENSBTAG00000017251
ENSBTAG00000017349
ENSBTAG00000017370
ENSBTAG00000017397
ENSBTAG00000017738
ENSBTAG00000017799
ENSBTAG00000018033
ENSBTAG00000018465
ENSBTAG00000019031
ENSBTAG00000019362
ENSBTAG00000019366
ENSBTAG00000019379
ENSBTAG00000019784
ENSBTAG00000019819
ENSBTAG00000019886
ENSBTAG00000019889
ENSBTAG00000019895
ENSBTAG00000020125
ENSBTAG00000020769
ENSBTAG00000020783
ENSBTAG00000021217
ENSBTAG00000021940
ENSBTAG00000021971
ENSBTAG00000024426
ENSBTAG00000025191
ENSBTAG00000025403
ENSBTAG00000026994
ENSBTAG00000027074
ENSBTAG00000028700
ENSBTAG00000030801
ENSBTAG00000032393
ENSBTAG00000036087
ENSBTAG00000038938
ENSBTAG00000040422
ENSBTAG00000040473
ENSBTAG00000042176
ENSBTAG00000042290
ENSBTAG00000042719
ENSBTAG00000043876
ENSBTAG00000044593
ENSBTAG00000044698
ENSBTAG00000045164
ENSBTAG00000045683
ENSBTAG00000046503
ENSBTAG00000047675
ENSBTAG00000048216
ENSBTAG00000048645
ENSBTAG00000048764
ENSBTAG00000048960
ENSBTAG00000049145
ENSBTAG00000049340
ENSBTAG00000049421
ENSBTAG00000050119
ENSBTAG00000050513
ENSBTAG00000052341
ENSBTAG00000052490
ENSBTAG00000052745
ENSBTAG00000053185
ENSBTAG00000053354
ENSBTAG00000053409
ENSBTAG00000053414
ENSBTAG00000053805
ENSBTAG00000055278
