# Supplementary material for: Evidence of early genomic selection in Holstein Friesian across African and European ecosystems
Source: BMC Genomics. 2025 Jul 1;26:615. doi: 10.1186/s12864-025-11828-y (PMC12211335; doi:10.1186/s12864-025-11828-y)
Supplement: Supplementary file 1 — Supplementary Material 1. Detailed information on samples available in ENA and mean coverages of mapping data. (XLSX format). Supplementary Material 2. Table S1: Distribution of variants in raw.vcf file. Table S2: Summary of high-quality SNPs and SNP distribution on each chromosome (30 HF). Table S3: Summary of SNP types. Table S4: Summary of coding region SNPs. Table S5: Summary of prediction effects of nonsynonymous/missense SNPs (SIFT). SIFT predicts whether an amino acid substitution affects protein function based on sequence homology and the physical properties of amino acids. All variants were collected from three African countries (Egypt, South Africa, and Uganda) and three European countries (Finland, The Netherlands, and Portugal). (DOCX format). Supplementary Material 3. Distribution of variant classes and number of variants in 72 HF cattle samples from six African and European countries and 42 previously published HF genomes from 1000 Bull Project. (DOCX format). Supplementary Material 4. Figure S1: ADMIXTURE and Cross-validation error plot. a. Cross-validation error plot: The optimal cross-validation error (CV) at K = 1 from ADMIXTURE analysis. b. ADMIXTURE plot with K = 1-3: Columns correspond to individual animals. K = 1 indicates the most likely number of clusters.(DOCX format). Supplementary Material 5. This table provides annotations for gene-coding SNPs with diverged allele frequencies across each country. (XLSX format). Supplementary Material 6. Additional information on significant regions (Fst 0.1%) and associated genes. (XLSX format). Supplementary Material 7. Enrichment of QTL traits and categories on significant regions (Fst 0.1%) across each country. (DOCX format). Supplementary Material 8. Additional information on separately significant outliers (top 1% for Fst; top 1% for θπ ratio; XP-EHH > 2) and associated genes. (XLSX format). Supplementary Material 9. Additional information on overlapping significant regions (top 1% for Fst & top 1% f [file 12864_2025_11828_MOESM1_ESM.zip › Additional files/Supplementary Material 9.xlsx]

## Sheet: Sheet1
top 1% for Fst; XP-EHH > 2	chr	region_ start	region_end	intro	up/down	synonymous_variant	UTR	missense_variant	Candidate gene
ENSBTAG00000017370	9	76100046	76124391	yes		yes		yes	ARFGEF3
ENSBTAG00000017397	18	18300242	18313938	yes	yes				ZNF423
ENSBTAG00000017738	17	68502589	68524987	yes	yes	yes	yes	yes	EMID1
ENSBTAG00000019819	10	77600245	77624859	yes	yes				FUT8
ENSBTAG00000020125	5	73950388	73974747	yes	yes				RBFOX2
ENSBTAG00000024426	4	12300385	12324934	yes					PPP1R9A
ENSBTAG00000046503	9	25450257	25474875	yes					NCOA7
ENSBTAG00000053354	26	16268493	16274760	yes	yes	yes			CYP2C85
top 1% for Fst and θπ ratio; XP-EHH > 2
ENSBTAG00000019031	3	43916665	43924913	yes	yes	yes	yes		PLPPR4
ENSBTAG00000017799	17	67275217	67335012	yes	yes				PITPNB
ENSBTAG00000052490	17	67328385	67337822		yes				novel
ENSBTAG00000049340	17	67347178	67349618		yes				novel
17 39475001 39500000 0.204527 2.82949 2.03986
17 67275001 67300000 0.215886 4.616 2.10028
17 67325001 67350000 0.19939 4.80746 2.14971
17 68500001 68525000 0.198217 3.41519 2.01933
18 18300001 18325000 0.275812 3.22799 3.21741
21 65125001 65150000 0.261936 2.90283 2.93833
24 54375001 54400000 0.282059 4.13636 2.32665
26 16250001 16275000 0.382104 3.40905 2.3483

## Sheet: region
region
chr start end fst -log(pi) xpehh
3 43875001 43900000 0.226233 2.91469 2.2451
3 43900001 43925000 0.376329 4.492 2.79443
3 43925001 43950000 0.341495 3.74779 2.03071
3 43950001 43975000 0.248924 3.27032 2.7434
3 74350001 74375000 0.221953 3.66724 2.09206
4 12300001 12325000 0.194927 3.75087 2.72458
5 32850001 32875000 0.198739 3.07442 2.07901
5 73950001 73975000 0.203171 3.19683 2.5378
9 25450001 25475000 0.307409 2.98253 2.04934
9 76100001 76125000 0.237308 2.96998 2.13281
10 77600001 77625000 0.194067 3.24646 2.72365
12 43200001 43225000 0.331029 3.22429 2.62299
12 43225001 43250000 0.34677 3.35509 3.2754
12 47425001 47450000 0.272675 3.68769 3.33486
